# Supplementary material for: Global burden and risk factors of type 2 diabetes mellitus from 1990 to 2021, with forecasts to 2050
Source: Front Endocrinol (Lausanne). 2025 Aug 14;16:1538143. doi: 10.3389/fendo.2025.1538143 (PMC12390814; doi:10.3389/fendo.2025.1538143)
Supplement: Supplementary file 1 [file DataSheet1.xlsx]

## Sheet: Sheet1
Data Sheet 1. Number and age-standardized rates of prevalence, incidence, mortality, and DALYs for type 2 diabetes mellitus, 1990 and 2021, and temporal trends from 1990 to 2021, stratified by sex, SDI quintile, and GBD region.
Indicators	Characteristics	Number (95%UI)		Percentage change in number, 1990-2021 (95%UI)	Age-standardized rate per 100000 (95%UI)		EAPC, 1990-2021
		1990	2021		1990	2021	(95%CI)
Prevalence	Global	129579428 (118568349 to 141647233)	506037584 (469995871 to 545298325)	290.5% (281.4 to 301.2)	3023.8 (2770.3 to 3309.5)	5885.4 (5467.6 to 6334.2)	2.12 (2.08 to 2.16)
	Sex
	Male	65714411 (60082274 to 71909536)	261014902 (242372928 to 281160406)	297.2% (286.8 to 308.8)	3198.7 (2929.2 to 3501.2)	6289.7 (5849.1 to 6762.5)	2.17 (2.14 to 2.21)
	Female	63865018 (58475007 to 69679121)	245022682 (227664582 to 264112083)	283.7% (275.1 to 294.1)	2867.4 (2628.5 to 3134.6)	5507.4 (5112.7 to 5935.5)	2.06 (2.02 to 2.10)
	Five SDI regions
	High SDI	30411680 (28030921 to 33173363)	115092213 (108298781 to 122529460)	278.4% (267.3 to 291.5)	2862.8 (2635.9 to 3125.2)	6575.4 (6168.3 to 7011.1)	2.71 (2.66 to 2.76)
	High-middle SDI	30507936 (27873747 to 33345233)	100416140 (93059310 to 108445472)	229.1% (219.1 to 239.7)	2942.7 (2691.5 to 3212.3)	5516.8 (5107.8 to 5953.5)	2.01 (1.92 to 2.09)
	Middle SDI	41481651 (37709880 to 45453292)	162027509 (149820600 to 176064659)	290.6% (279.1 to 305.2)	3426.8 (3113.2 to 3772.4)	5858.4 (5428.4 to 6366.3)	1.64 (1.60 to 1.68)
	Low-middle SDI	20358711 (18486786 to 22296710)	97058523 (89154783 to 104853564)	376.7% (365.5 to 389.6)	2842.4 (2588.0 to 3105.7)	5984.7 (5504.2 to 6477.6)	2.43 (2.40 to 2.46)
	Low SDI	6664094 (6053285 to 7289754)	30962879 (28466753 to 33571109)	364.6% (352.4 to 378.2)	2487.5 (2268.8 to 2718.0)	4750.7 (4367.5 to 5151.1)	2.04 (2.03 to 2.06)
	21 GBD regions
	Andean Latin America	529207 (489376 to 572125)	2999851 (2800933 to 3203975)	466.9% (444.8 to 493.3)	2318.5 (2149.0 to 2513.7)	4896.4 (4579.0 to 5226.8)	2.48 (2.43 to 2.52)
	Australasia	420561 (385195 to 459529)	1610028 (1454116 to 1739618)	282.8% (262.1 to 307.6)	1818.6 (1666.2 to 1993.3)	3345.9 (3027.9 to 3616.6)	2.10 (2.05 to 2.15)
	Caribbean	1283173 (1209266 to 1373381)	4559955 (4249231 to 4907852)	255.4% (244.2 to 268.5)	4668.5 (4399.9 to 4999.3)	8603.1 (8014.9 to 9262.3)	1.93 (1.90 to 1.96)
	Central Asia	1077702 (997390 to 1192911)	4578024 (4259819 to 4905537)	324.8% (303.8 to 342.8)	2116.7 (1960.4 to 2331.2)	5020.9 (4679.6 to 5400.5)	2.96 (2.83 to 3.08)
	Central Europe	4515501 (4175253 to 4914440)	9821325 (9098558 to 10655289)	117.5% (111.9 to 122.5)	3024.2 (2797.2 to 3288.7)	4855.0 (4504.8 to 5259.1)	1.57 (1.50 to 1.64)
	Central Latin America	5612725 (5171322 to 6070789)	20498763 (19017873 to 22061645)	265.2% (256.5 to 276.6)	5671.7 (5252.0 to 6147.3)	7861.0 (7307.6 to 8461.0)	0.90 (0.85 to 0.96)
	Central Sub-Saharan Africa	711944 (648004 to 781163)	3857745 (3533151 to 4217189)	441.9% (414.7 to 474.1)	2614.6 (2398.3 to 2863.2)	5101.6 (4679.5 to 5521.4)	2.19 (2.16 to 2.22)
	East Asia	35694800 (32009851 to 39425303)	119785041 (110037120 to 130822356)	235.6% (220.6 to 255.2)	3499.1 (3126.6 to 3880.3)	6035.7 (5508.6 to 6586.6)	1.66 (1.57 to 1.76)
	Eastern Europe	4905802 (4396648 to 5457384)	11563941 (10353534 to 12864875)	135.7% (128.2 to 143.0)	1798.8 (1615.8 to 1995.9)	3558.6 (3191.4 to 3949.7)	2.18 (2.11 to 2.26)
	Eastern Sub-Saharan Africa	1380920 (1242110 to 1525756)	5839208 (5316625 to 6358817)	322.8% (309.4 to 338.4)	1602.6 (1462.3 to 1750.0)	2704.3 (2489.9 to 2934.5)	1.61 (1.58 to 1.65)
	High-income Asia Pacific	7390093 (6745925 to 8135537)	23649437 (21884263 to 25382460)	220.0% (208.4 to 231.7)	3619.1 (3307.4 to 3978.3)	6978.4 (6440.8 to 7500.9)	1.94 (1.85 to 2.03)
	High-income North America	10268134 (9320592 to 11316720)	47793982 (45202088 to 50547895)	365.5% (340.3 to 392.2)	3102.3 (2806.1 to 3416.2)	8121.1 (7677.6 to 8615.1)	3.28 (3.18 to 3.39)
	North Africa and Middle East	6432999 (5929739 to 6984293)	47054390 (43672408 to 50752954)	631.5% (610.7 to 653.8)	3374.4 (3116.5 to 3648.3)	8961.4 (8330.5 to 9640.4)	3.23 (3.21 to 3.26)
	Oceania	217886 (200204 to 237735)	1193039 (1108676 to 1294088)	447.6% (422.3 to 473.9)	5636.3 (5221.2 to 6102.0)	12031.8 (11274.1 to 12881.7)	2.39 (2.32 to 2.46)
	South Asia	21060367 (18895133 to 23372959)	98445161 (89269721 to 108080237)	367.4% (354.3 to 381.4)	2995.6 (2700.2 to 3308.9)	5863.4 (5320.1 to 6426.8)	2.17 (2.15 to 2.20)
	Southeast Asia	7354063 (6687245 to 8079750)	35017958 (32371022 to 37770088)	376.2% (359.6 to 396.9)	2619.5 (2401.0 to 2867.1)	5151.5 (4769.4 to 5538.0)	1.98 (1.88 to 2.08)
	Southern Latin America	1216602 (1131812 to 1317523)	4698516 (4287193 to 5115947)	286.2% (257.9 to 309.9)	2601.3 (2422.9 to 2817.4)	5581.0 (5107.3 to 6080.3)	2.49 (2.42 to 2.56)
	Southern Sub-Saharan Africa	807950 (726906 to 888995)	3405332 (3115268 to 3735415)	321.5% (302.5 to 342.0)	2638.7 (2383.1 to 2916.5)	5385.9 (4929.8 to 5913.2)	2.44 (2.40 to 2.48)
	Tropical Latin America	3807479 (3428516 to 4212295)	13389392 (12046179 to 14913425)	251.7% (239.6 to 265.5)	3748.2 (3372.1 to 4157.3)	5126.8 (4615.3 to 5705.0)	1.07 (1.02 to 1.13)
	Western Europe	12508469 (11620943 to 13548513)	34676663 (32060730 to 37395733)	177.2% (169.4 to 186.0)	2369.6 (2191.0 to 2564.4)	4795.4 (4395.1 to 5198.9)	2.21 (2.17 to 2.26)
	Western Sub-Saharan Africa	2383053 (2163831 to 2601551)	11599831 (10639065 to 12583967)	386.8% (371.7 to 401.4)	2306.5 (2106.4 to 2518.9)	4502.8 (4171.9 to 4845.5)	2.19 (2.15 to 2.23)
Incidence	Global	7458780 (6879612 to 8090115)	23911321 (22140751 to 25788089)	220.6% (213.2 to 229.0)	162.0 (148.4 to 175.9)	280.3 (260.1 to 302.1)	1.74 (1.72 to 1.76)
	Sex
	Male	3839393 (3538715 to 4166580)	12420567 (11528915 to 13394277)	223.5% (215.6 to 232.1)	168.1 (154.3 to 182.4)	294.2 (273.8 to 317.3)	1.78 (1.76 to 1.80)
	Female	3619388 (3337905 to 3924192)	11490753 (10626232 to 12400714)	217.5% (210.5 to 225.6)	156.1 (143.0 to 169.4)	266.5 (246.6 to 287.5)	1.69 (1.67 to 1.71)
	Five SDI regions
	High SDI	1627256 (1500787 to 1759304)	4929873 (4603213 to 5266838)	203.0% (193.8 to 212.7)	162.1 (149.3 to 175.3)	335.0 (314.7 to 358.3)	2.37 (2.32 to 2.41)
	High-middle SDI	1659927 (1520493 to 1811202)	4135228 (3776897 to 4512466)	149.1% (140.0 to 158.0)	153.7 (140.4 to 167.7)	250.5 (231.1 to 271.2)	1.51 (1.45 to 1.57)
	Middle SDI	2457286 (2251308 to 2685610)	7775867 (7132580 to 8475544)	216.4% (204.8 to 228.4)	177.8 (162.3 to 194.4)	279.2 (258.1 to 303.0)	1.36 (1.32 to 1.40)
	Low-middle SDI	1261711 (1163003 to 1371813)	5214428 (4811618 to 5636512)	313.3% (303.8 to 323.6)	158.0 (145.7 to 172.2)	293.8 (272.0 to 317.4)	2.07 (2.04 to 2.10)
	Low SDI	443305 (409899 to 481446)	1831462 (1693033 to 1987876)	313.1% (302.3 to 323.6)	151.5 (140.0 to 164.2)	240.7 (222.7 to 260.5)	1.46 (1.44 to 1.49)
	21 GBD regions
	Andean Latin America	34552 (32152 to 37381)	173277 (161977 to 185204)	401.5% (384.3 to 424.5)	137.3 (127.5 to 148.6)	271.2 (252.6 to 289.9)	2.25 (2.17 to 2.33)
	Australasia	25005 (23189 to 27049)	78213 (71051 to 84992)	212.8% (197.0 to 232.7)	111.9 (103.5 to 121.4)	190.4 (173.1 to 205.4)	1.81 (1.77 to 1.84)
	Caribbean	75455 (71348 to 80357)	224504 (209571 to 241386)	197.5% (186.7 to 208.1)	259.5 (245.2 to 276.4)	431.7 (403.6 to 463.6)	1.60 (1.58 to 1.62)
	Central Asia	61109 (56505 to 66526)	245854 (229545 to 265389)	302.3% (283.3 to 319.2)	109.4 (101.0 to 119.5)	246.8 (230.7 to 265.9)	2.82 (2.71 to 2.94)
	Central Europe	260236 (238266 to 283218)	445144 (410135 to 483749)	71.1% (65.8 to 75.7)	176.1 (162.0 to 191.7)	269.3 (249.3 to 292.4)	1.41 (1.35 to 1.48)
	Central Latin America	340940 (317163 to 367204)	1026854 (955757 to 1099920)	201.2% (193.2 to 211.1)	298.4 (276.9 to 322.1)	382.9 (357.1 to 409.5)	0.66 (0.61 to 0.71)
	Central Sub-Saharan Africa	49982 (46014 to 54407)	234525 (214622 to 254707)	369.2% (346.5 to 392.2)	169.5 (157.8 to 182.6)	262.6 (242.0 to 283.4)	1.46 (1.43 to 1.50)
	East Asia	1874109 (1682645 to 2089906)	4150585 (3740756 to 4598030)	121.5% (107.0 to 135.8)	161.2 (143.2 to 179.5)	242.5 (222.2 to 264.2)	1.12 (1.04 to 1.20)
	Eastern Europe	260076 (229072 to 289812)	529657 (471245 to 590680)	103.7% (97.0 to 111.1)	96.5 (85.7 to 107.6)	185.9 (165.6 to 206.7)	2.10 (2.02 to 2.17)
	Eastern Sub-Saharan Africa	119593 (111122 to 128871)	412390 (383583 to 442748)	244.8% (235.1 to 254.8)	132.6 (124.0 to 142.2)	172.7 (161.2 to 185.7)	0.79 (0.75 to 0.84)
	High-income Asia Pacific	402164 (365593 to 443960)	885419 (806658 to 963483)	120.2% (109.1 to 131.7)	195.1 (177.5 to 214.6)	340.4 (313.6 to 368.8)	1.62 (1.53 to 1.70)
	High-income North America	539288 (494623 to 586953)	2169690 (2030618 to 2313515)	302.3% (280.1 to 326.3)	178.9 (162.9 to 195.6)	433.2 (406.1 to 459.9)	3.01 (2.90 to 3.12)
	North Africa and Middle East	417972 (388000 to 451099)	2740387 (2529649 to 2963581)	555.6% (535.1 to 577.3)	188.6 (174.7 to 203.9)	453.4 (420.7 to 489.9)	2.93 (2.91 to 2.96)
	Oceania	14476 (13493 to 15487)	66884 (62731 to 71293)	362.0% (342.9 to 380.4)	331.6 (313.3 to 351.2)	566.7 (534.6 to 599.2)	1.70 (1.62 to 1.79)
	South Asia	1248964 (1138812 to 1373827)	4939345 (4503489 to 5418418)	295.5% (285.0 to 307.7)	159.3 (145.4 to 174.6)	271.1 (247.8 to 295.8)	1.74 (1.72 to 1.77)
	Southeast Asia	543945 (502078 to 589643)	2287662 (2107045 to 2478966)	320.6% (306.5 to 337.5)	174.4 (160.8 to 190.1)	308.6 (284.8 to 333.7)	1.86 (1.82 to 1.90)
	Southern Latin America	76272 (71930 to 82038)	245246 (221936 to 266022)	221.5% (199.2 to 240.8)	161.4 (152.2 to 173.9)	310.8 (281.9 to 337.0)	2.11 (2.05 to 2.17)
	Southern Sub-Saharan Africa	59122 (54292 to 64560)	222311 (204643 to 241938)	276.0% (258.4 to 292.5)	183.3 (168.0 to 200.7)	323.5 (299.0 to 350.1)	1.99 (1.94 to 2.04)
	Tropical Latin America	247406 (224034 to 270988)	742111 (669138 to 823489)	200.0% (188.3 to 212.1)	215.4 (194.5 to 236.6)	280.9 (253.9 to 311.2)	0.94 (0.88 to 0.99)
	Western Europe	648467 (604378 to 695552)	1386216 (1278807 to 1504846)	113.8% (107.5 to 120.4)	133.6 (124.8 to 143.7)	238.1 (220.4 to 257.4)	1.81 (1.77 to 1.84)
	Western Sub-Saharan Africa	159648 (146494 to 173359)	705046 (652920 to 761474)	341.6% (326.7 to 356.1)	145.7 (134.2 to 158.5)	239.9 (222.2 to 259.8)	1.62 (1.58 to 1.66)
Mortality	Global	632322 (596870 to 662082)	1608123 (1493438 to 1708294)	154.3% (136.1 to 170.6)	17.3 (16.2 to 18.2)	19.0 (17.6 to 20.2)	0.21 (0.15 to 0.27)
	Sex
	Male	286481 (268779 to 305384)	770597 (713162 to 832343)	169.0% (138.4 to 196.6)	17.9 (16.7 to 19.1)	20.3 (18.7 to 21.9)	0.51 (0.45 to 0.57)
	Female	345841 (321622 to 365340)	837526 (767607 to 896271)	142.2% (123.9 to 159.3)	16.9 (15.7 to 17.9)	18.0 (16.5 to 19.3)	0.21 (0.16 to 0.25)
	Five SDI regions
	High SDI	139974 (129946 to 145187)	201594 (178953 to 213768)	44.0% (36.4 to 49.3)	12.6 (11.6 to 13.0)	8.9 (8.0 to 9.3)	-1.51 (-1.74 to -1.28)
	High-middle SDI	109600 (102849 to 114811)	234999 (212680 to 254107)	114.4% (97.1 to 131.4)	12.1 (11.3 to 12.7)	12.0 (10.8 to 13.0)	-0.13 (-0.23 to -0.04)
	Middle SDI	181226 (169480 to 191537)	577560 (535862 to 614261)	218.7% (190.8 to 243.0)	20.4 (19.0 to 21.6)	22.9 (21.2 to 24.4)	0.35 (0.29 to 0.41)
	Low-middle SDI	132666 (122116 to 142915)	437451 (399917 to 474444)	229.7% (192.1 to 268.2)	25.1 (22.8 to 27.1)	34.3 (31.3 to 37.2)	1.09 (1.04 to 1.14)
	Low SDI	67828 (61462 to 75851)	154566 (139065 to 172692)	127.9% (102.0 to 156.2)	34.4 (31.1 to 38.5)	35.9 (32.3 to 39.9)	0.10 (0.02 to 0.17)
	21 GBD regions
	Andean Latin America	3880 (3514 to 4258)	13848 (11828 to 16602)	256.9% (194.5 to 330.6)	20.1 (18.2 to 22.0)	24.0 (20.6 to 28.8)	0.49 (0.34 to 0.64)
	Australasia	2524 (2305 to 2701)	4927 (4257 to 5367)	95.2% (78.1 to 110.7)	11.0 (10.0 to 11.7)	8.3 (7.2 to 8.9)	-1.31 (-1.60 to -1.02)
	Caribbean	10854 (10192 to 11580)	19243 (16584 to 22069)	77.3% (54.1 to 102.4)	43.8 (41.2 to 46.7)	35.5 (30.6 to 40.7)	-0.78 (-0.87 to -0.69)
	Central Asia	4157 (3888 to 4422)	13171 (11591 to 14804)	216.8% (174.2 to 260.7)	9.0 (8.4 to 9.5)	16.4 (14.5 to 18.2)	1.64 (1.23 to 2.05)
	Central Europe	17874 (17134 to 18509)	31936 (29246 to 34482)	78.7% (65.5 to 93.0)	12.1 (11.6 to 12.6)	13.6 (12.5 to 14.6)	0.53 (0.36 to 0.71)
	Central Latin America	36750 (35561 to 37634)	116906 (105170 to 129324)	218.1% (189.2 to 248.9)	47.4 (45.6 to 48.6)	47.7 (42.9 to 52.7)	-0.20 (-0.41 to 0.01)
	Central Sub-Saharan Africa	9636 (7991 to 11526)	23393 (18506 to 29120)	142.8% (85.7 to 213.2)	51.3 (42.7 to 60.6)	51.3 (40.9 to 62.3)	-0.09 (-0.17 to -0.00)
	East Asia	73277 (64731 to 82759)	189070 (159224 to 222660)	158.0% (110.1 to 221.1)	9.9 (8.7 to 11.0)	9.2 (7.7 to 10.7)	-0.34 (-0.62 to -0.06)
	Eastern Europe	10338 (9990 to 10615)	43074 (39769 to 46225)	316.7% (287.4 to 347.2)	3.7 (3.5 to 3.8)	11.9 (11.0 to 12.7)	2.73 (1.36 to 4.11)
	Eastern Sub-Saharan Africa	30136 (26862 to 34467)	58436 (51367 to 66716)	93.9% (67.9 to 124.6)	46.0 (40.5 to 52.3)	41.1 (36.0 to 46.5)	-0.58 (-0.66 to -0.51)
	High-income Asia Pacific	17442 (16193 to 18303)	20832 (17389 to 23033)	19.4% (5.5 to 31.1)	9.1 (8.4 to 9.5)	3.8 (3.3 to 4.2)	‘-2.91 (-3.10 to -2.71)
	High-income North America	50775 (46597 to 53113)	76653 (69349 to 81350)	51.0% (45.2 to 56.4)	14.1 (13.0 to 14.7)	11.3 (10.4 to 12.0)	-1.39 (-1.84 to -0.93)
	North Africa and Middle East	33529 (30727 to 37649)	113251 (100174 to 126911)	237.8% (178.5 to 280.3)	23.5 (21.5 to 26.5)	28.9 (25.6 to 32.1)	1.06 (0.94 to 1.18)
	Oceania	2692 (2145 to 3308)	7310 (6171 to 8864)	171.6% (113.5 to 249.1)	102.4 (84.0 to 124.0)	108.9 (92.8 to 130.5)	0.17 (0.10 to 0.23)
	South Asia	111678 (99945 to 121746)	410254 (364229 to 452154)	267.4% (214.0 to 322.3)	23.4 (20.8 to 25.7)	32.0 (28.5 to 35.2)	1.04 (0.95 to 1.13)
	Southeast Asia	64528 (57280 to 72954)	194402 (173155 to 215512)	201.3% (161.3 to 245.3)	27.9 (24.6 to 31.4)	32.5 (29.0 to 36.0)	0.48 (0.43 to 0.53)
	Southern Latin America	9227 (8771 to 9621)	12991 (11989 to 13775)	40.8% (32.3 to 49.7)	20.6 (19.5 to 21.5)	14.5 (13.4 to 15.3)	-1.28 (-1.51 to -1.06)
	Southern Sub-Saharan Africa	10614 (9606 to 11564)	39207 (36588 to 42075)	269.4% (234.9 to 308.6)	43.0 (38.8 to 46.9)	76.8 (71.8 to 82.2)	2.24 (1.78 to 2.71)
	Tropical Latin America	26092 (24753 to 26968)	66353 (60866 to 69851)	154.3% (141.9 to 163.7)	31.4 (29.4 to 32.6)	26.5 (24.2 to 28.0)	-0.49 (-0.62 to -0.36)
	Western Europe	82139 (75297 to 85980)	89260 (75435 to 96636)	8.7% (-0.1 to 14.8)	13.6 (12.4 to 14.2)	7.8 (6.7 to 8.3)	-1.86 (-1.97 to -1.74)
	Western Sub-Saharan Africa	24181 (20988 to 27549)	63608 (54748 to 73218)	163.1% (119.5 to 213.8)	32.1 (28.0 to 36.3)	39.1 (34.4 to 44.3)	0.66 (0.56 to 0.76)
DALYs	Global	24930987 (21972553 to 28887487)	75340874 (63483094 to 90254282)	202.2% (185.3 to 219.8)	612.6 (541.3 to 706.7)	871.8 (735.1 to 1044.8)	1.04 (1.00 to 1.08)
	Sex
	Male	12147372 (10584758 to 14057297)	38191927 (31794355 to 46244867)	214.4% (190.5 to 237.1)	637.5 (561.3 to 733.6)	929.6 (776.4 to 1122.7)	1.13 (1.09 to 1.17)
	Female	12783615 (11243095 to 14729404)	37148947 (31476024 to 44557143)	190.6% (172.6 to 208.5)	591.5 (522.0 to 680.1)	819.4 (693.2 to 983.1)	0.94 (0.89 to 0.98)
	Five SDI regions
	High SDI	5041105 (4346316 to 5942233)	12421027 (9861778 to 15785615)	146.4% (123.7 to 165.8)	464.7 (399.7 to 548.9)	667.5 (523.8 to 853.8)	0.97 (0.87 to 1.08)
	High-middle SDI	4719063 (4006205 to 5664749)	12231452 (9946571 to 14957461)	159.2% (143.8 to 173.4)	470.7 (401.7 to 563.8)	641.7 (516.9 to 788.3)	0.88 (0.81 to 0.95)
	Middle SDI	7752827 (6783087 to 8989724)	26084566 (22169178 to 30907858)	236.5% (218.3 to 253.5)	712.2 (629.4 to 819.1)	952.5 (811.6 to 1124.1)	0.83 (0.79 to 0.87)
	Low-middle SDI	5007871 (4447897 to 5675170)	18042397 (15414620 to 21210335)	260.3% (228.9 to 289.7)	784.8 (699.9 to 879.6)	1209.6 (1045.3 to 1411.3)	1.42 (1.38 to 1.47)
	Low SDI	2371412 (2137270 to 2661712)	6474332 (5608420 to 7601172)	173.0% (146.0 to 201.9)	993.1 (892.2 to 1111.3)	1172.9 (1026.1 to 1362.0)	0.45 (0.38 to 0.51)
	21 GBD regions
	Andean Latin America	141482 (124253 to 161821)	575891 (478727 to 703764)	307.0% (255.9 to 359.7)	663.8 (586.1 to 755.8)	960.1 (799.9 to 1171.0)	1.10 (1.01 to 1.19)
	Australasia	84363 (73064 to 98881)	214732 (171657 to 268249)	154.5% (130.5 to 180.1)	362.0 (313.6 to 424.4)	422.3 (336.0 to 531.2)	0.27 (0.18 to 0.37)
	Caribbean	377099 (336757 to 430579)	873283 (726985 to 1063097)	131.6% (109.4 to 155.6)	1427.1 (1277.2 to 1623.3)	1631.5 (1357.7 to 1987.2)	0.33 (0.27 to 0.40)
	Central Asia	202820 (172443 to 243150)	741796 (613113 to 920193)	265.7% (237.3 to 294.6)	411.7 (350.7 to 493.0)	835.5 (694.6 to 1033.0)	2.07 (1.80 to 2.34)
	Central Europe	817509 (685334 to 977831)	1499504 (1213157 to 1860341)	83.4% (74.2 to 91.5)	542.4 (455.0 to 648.4)	707.3 (569.4 to 884.8)	0.95 (0.88 to 1.02)
	Central Latin America	1425485 (1266465 to 1615649)	4645484 (4025908 to 5420648)	225.9% (206.4 to 248.3)	1599.3 (1432.7 to 1798.7)	1810.3 (1569.5 to 2107.8)	0.15 (-0.01 to 0.31)
	Central Sub-Saharan Africa	329279 (275450 to 388864)	976414 (803273 to 1198184)	196.5% (140.7 to 256.5)	1388.7 (1164.8 to 1624.2)	1588.8 (1318.3 to 1924.4)	0.38 (0.31 to 0.45)
	East Asia	4210575 (3413288 to 5141397)	12095322 (9347450 to 15426635)	187.3% (161.5 to 215.4)	450.7 (370.5 to 542.2)	579.8 (444.8 to 744.6)	0.63 (0.47 to 0.79)
	Eastern Europe	686291 (556037 to 841752)	1881623 (1578549 to 2284953)	174.2% (162.3 to 189.9)	246.0 (199.0 to 302.5)	549.8 (457.6 to 669.3)	2.16 (1.77 to 2.54)
	Eastern Sub-Saharan Africa	952122 (851496 to 1086540)	2070039 (1830453 to 2386738)	117.4% (91.9 to 148.5)	1203.0 (1082.4 to 1365.8)	1135.1 (1005.6 to 1293.5)	-0.41 (-0.48 to -0.34)
	High-income Asia Pacific	938868 (769016 to 1164932)	2252861 (1682409 to 2972523)	140.0% (114.8 to 163.7)	461.3 (378.5 to 571.9)	616.4 (454.5 to 828.0)	0.80 (0.68 to 0.92)
	High-income North America	1812480 (1579643 to 2113466)	5176602 (4078250 to 6518944)	185.6% (156.7 to 209.5)	533.9 (464.6 to 623.8)	851.5 (670.2 to 1068.3)	1.23 (1.05 to 1.42)
	North Africa and Middle East	1323547 (1153776 to 1547595)	6306449 (5148287 to 7933909)	376.5% (318.0 to 422.5)	765.4 (673.5 to 887.6)	1306.7 (1081.9 to 1628.7)	1.94 (1.87 to 2.01)
	Oceania	95162 (77933 to 115279)	300038 (254617 to 356815)	215.3% (154.4 to 285.8)	2905.1 (2408.9 to 3471.1)	3529.2 (3015.9 to 4180.9)	0.60 (0.54 to 0.66)
	South Asia	4417086 (3856356 to 5046987)	16851968 (14173188 to 19903034)	281.5% (243.5 to 316.2)	734.0 (647.3 to 831.5)	1104.0 (941.0 to 1291.7)	1.30 (1.22 to 1.38)
	Southeast Asia	2351691 (2086732 to 2640878)	7924701 (6898463 to 9360596)	237.0% (202.7 to 274.8)	878.1 (777.2 to 989.0)	1182.4 (1033.2 to 1393.5)	0.86 (0.83 to 0.89)
	Southern Latin America	293373 (262259 to 331836)	621432 (503705 to 771130)	111.8% (90.3 to 135.2)	631.1 (564.9 to 713.1)	724.9 (585.9 to 900.9)	0.28 (0.16 to 0.40)
	Southern Sub-Saharan Africa	333742 (302917 to 369199)	1241178 (1137269 to 1372926)	271.9% (243.0 to 302.2)	1195.6 (1085.1 to 1324.7)	2122.4 (1946.6 to 2338.0)	2.18 (1.80 to 2.55)
	Tropical Latin America	1011526 (901787 to 1137330)	2701036 (2302969 to 3184550)	167.0% (154.3 to 179.9)	1051.8 (940.2 to 1178.0)	1041.4 (889.7 to 1225.4)	-0.06 (-0.10 to -0.01)
	Western Europe	2320571 (2048337 to 2700237)	3824411 (3049988 to 4885188)	64.8% (48.3 to 80.2)	408.9 (358.5 to 479.5)	467.3 (362.8 to 608.1)	0.32 (0.25 to 0.39)
	Western Sub-Saharan Africa	805915 (701968 to 920714)	2566108 (2198107 to 3065835)	218.4% (173.9 to 267.4)	886.5 (779.6 to 1002.5)	1202.2 (1043.9 to 1417.7)	0.98 (0.90 to 1.06)
DALYs, disability-adjusted life years; GBD, global burden of disease, UI, uncertainty interval; EAPC, estimated annual percentage change; CI, confidence interval; SDI, socio-demographic index.
